# Supplementary material for: Sarothrogammarusyiiruae, a new species of Amphipoda (Gammaridae) from China
Source: Zookeys. 2019 Jul 8;861:15–28. doi: 10.3897/zookeys.861.35538 (PMC6629710; doi:10.3897/zookeys.861.35538)
Supplement: XML Treatment for Sarothrogammarus yiiruae [file zookeys.861.35538-treatment1.xml]

<!DOCTYPE tp:taxon-treatment
  PUBLIC "-//TaxonX//DTD Taxonomic Treatment Publishing DTD v0 20100105//EN" "tax-treatment-NSO.dtd">
<tp:taxon-treatment xmlns:tp="http://www.plazi.org/taxpub"><tp:treatment-meta><kwd-group><label>Taxon classification</label><kwd><named-content xmlns:xlink="http://www.w3.org/1999/xlink" content-type="kingdom">Animalia</named-content></kwd><kwd><named-content xmlns:xlink="http://www.w3.org/1999/xlink" content-type="order">Amphipoda</named-content></kwd><kwd><named-content xmlns:xlink="http://www.w3.org/1999/xlink" content-type="family">Gammaridae</named-content></kwd></kwd-group><mixed-citation publication-type="journal"><person-group><name><surname>Zheng</surname><given-names>Yami</given-names></name><name><surname>Hou</surname><given-names>Zhonge</given-names></name><name><surname>Li</surname><given-names>Shuqiang</given-names></name></person-group><article-title><italic><tp:taxon-name><tp:taxon-name-part taxon-name-part-type="genus" reg="Sarothrogammarus">Sarothrogammarus</tp:taxon-name-part><tp:taxon-name-part taxon-name-part-type="species" reg="yiiruae">yiiruae</tp:taxon-name-part></tp:taxon-name></italic>, a new species of <tp:taxon-name><tp:taxon-name-part taxon-name-part-type="order">Amphipoda</tp:taxon-name-part></tp:taxon-name> (<tp:taxon-name><tp:taxon-name-part taxon-name-part-type="family">Gammaridae</tp:taxon-name-part></tp:taxon-name>) from China</article-title><source>Zookeys</source><day>08</day><month>7</month><year>2019</year><volume>861</volume><fpage>15</fpage><lpage>28</lpage><pub-id pub-id-type="doi">10.3897/zookeys.861.35538</pub-id></mixed-citation></tp:treatment-meta><tp:nomenclature><tp:taxon-name>
                <tp:taxon-name-part taxon-name-part-type="genus" reg="Sarothrogammarus">Sarothrogammarus</tp:taxon-name-part>
                <tp:taxon-name-part taxon-name-part-type="species" reg="yiiruae">yiiruae</tp:taxon-name-part>
                <object-id xmlns:xlink="http://www.w3.org/1999/xlink" content-type="zoobank" xlink:type="simple">http://zoobank.org/6218CB7A-B50B-430C-9F8D-5AC2D3764082</object-id>
              </tp:taxon-name><tp:taxon-authority>Hou &amp; Li</tp:taxon-authority><tp:taxon-status xmlns:xlink="http://www.w3.org/1999/xlink" xlink:type="simple">sp. nov.</tp:taxon-status><xref ref-type="fig" rid="F1">Figs 1</xref><xref ref-type="fig" rid="F2">, 2</xref><xref ref-type="fig" rid="F3">, 3</xref><xref ref-type="fig" rid="F4">, 4</xref><xref ref-type="fig" rid="F5">, 5</xref><xref ref-type="fig" rid="F6">, 6</xref><xref ref-type="fig" rid="F7">, 7</xref><xref ref-type="fig" rid="F8">, 8</xref></tp:nomenclature><tp:treatment-sec sec-type="material" id="SECID0EMFAE"><title>Material examined.</title><p><bold><italic>Holotype</italic></bold> ♂, 8.0 mm; CHINA, Xinjiang Uygur Autonomous Region, Kizilsu Kirghiz Autonomous Prefecture, Wuqia County, Jigen Town; <named-content xmlns:xlink="http://www.w3.org/1999/xlink" content-type="dwc:verbatimCoordinates" xlink:type="simple"><named-content content-type="geo-json" specific-use="{&#34;type&#34;:&#34;Point&#34;,&#34;coordinates&#34;:[74.100000,39.820000]}" id="NCID0E1FAE" xlink:type="simple">39.82N, 74.10E</named-content></named-content>; 2729 m a.s.l.; 26 July 2014; K Meng, YC Lin leg.; <named-content xmlns:xlink="http://www.w3.org/1999/xlink" content-type="dwc:institutional_code" xlink:type="simple">IZCAS</named-content>-I-A1636-1.</p><p><bold><italic>Paratype.</italic></bold> 1♀, 7.0 mm; same data as for preceding; <named-content xmlns:xlink="http://www.w3.org/1999/xlink" content-type="dwc:institutional_code" xlink:type="simple">IZCAS</named-content>-I-A1636-2.</p></tp:treatment-sec><tp:treatment-sec sec-type="material" id="SECID0EQGAE"><title>Other materials.</title><p>Four males, two females, and two juveniles, same data as for preceding. Two males were used for molecular analysis, but no variation was found between them. Sequences were submitted to GenBank (<ext-link xmlns:xlink="http://www.w3.org/1999/xlink" ext-link-type="gen" xlink:href="MK770173" xlink:type="simple">MK770173</ext-link> for <abbrev xmlns:xlink="http://www.w3.org/1999/xlink" xlink:title="cytochrome oxidase subunit" id="ABBRID0E2GAE" xlink:type="simple">COI</abbrev> and <ext-link xmlns:xlink="http://www.w3.org/1999/xlink" ext-link-type="gen" xlink:href="MK770174" xlink:type="simple">MK770174</ext-link> for 28S).</p></tp:treatment-sec><tp:treatment-sec sec-type="diagnosis" id="SECID0EEHAE"><title>Diagnosis.</title><p>Eyes absent; antenna II calceoli absent; gnathopods I–II without mid-palmar spine; coxal plate IV weakly concave; bases of pereopods V–VII narrow; uropod I normal, without basofacial spine; uropod III longer than uropods I–II, peduncle about 1/3 length of outer ramus, inner ramus scale-like, with one spine on distal margin, outer ramus biarticulate, first article with four groups of spines on both margins, second article distinct.</p><fig id="F1" position="float" orientation="portrait"><label>Figure 1.</label><caption><p>Locality of <italic><tp:taxon-name><tp:taxon-name-part taxon-name-part-type="genus" reg="Sarothrogammarus">Sarothrogammarus</tp:taxon-name-part><tp:taxon-name-part taxon-name-part-type="species" reg="yiiruae">yiiruae</tp:taxon-name-part></tp:taxon-name></italic> sp. nov. in Xinjiang, China.</p></caption><graphic xmlns:xlink="http://www.w3.org/1999/xlink" xlink:href="zookeys-861-015-g001.jpg" position="float" orientation="portrait" xlink:type="simple" id="oo_315179.jpg"/></fig><fig id="F2" position="float" orientation="portrait"><label>Figure 2.</label><caption><p><italic><tp:taxon-name><tp:taxon-name-part taxon-name-part-type="genus" reg="Sarothrogammarus">Sarothrogammarus</tp:taxon-name-part><tp:taxon-name-part taxon-name-part-type="species" reg="yiiruae">yiiruae</tp:taxon-name-part></tp:taxon-name></italic> sp. nov. from Xinjiang, China. Photo showing habitus of male holotype (8.0 mm).</p></caption><graphic xmlns:xlink="http://www.w3.org/1999/xlink" xlink:href="zookeys-861-015-g002.jpg" position="float" orientation="portrait" xlink:type="simple" id="oo_315180.jpg"/></fig></tp:treatment-sec><tp:treatment-sec sec-type="description" id="SECID0EZIAE"><title>Description of male holotype</title><p>(<named-content xmlns:xlink="http://www.w3.org/1999/xlink" content-type="dwc:institutional_code" xlink:type="simple">IZCAS</named-content>-I-A1636-1), 8.0 mm.</p><p><bold><italic>Head</italic></bold> (Fig. <xref ref-type="fig" rid="F3">3A</xref>): eyes absent.</p><!--PageBreak --><p>Antenna I (Fig. <xref ref-type="fig" rid="F3">3B</xref>): longer than antenna II. Peduncle ratio of articles I–III 1.0: 0.6: 0.3, with distal setae; flagellum with 20 articles; accessory flagellum with three articles; both primary and accessory flagellum with short distal setae.</p><p>Antenna II (Fig. <xref ref-type="fig" rid="F3">3C</xref>): peduncle ratio of articles III–V 1.0: 3.0: 2.2, article III with two distal setae, article IV slightly longer than article V, both with setae along anterior and posterior margins; flagellum with ten articles, each article with distal setae; calceoli absent.</p><p>Upper lip (Fig. <xref ref-type="fig" rid="F3">3D</xref>): ventral margin rounded, bearing minute setae.</p><p>Mandible (Fig. <xref ref-type="fig" rid="F3">3E, F</xref>): asymmetrical. Right mandible incisor with four teeth; lacinia mobilis bifurcate; palp composed of three articles, second article with eight setae on inner margin, third article with two B-setae on outer margin, four E-setae on apical margin. Incisor of left mandible with four teeth, lacinia mobilis with three teeth.</p><p>Lower lip (Fig. <xref ref-type="fig" rid="F3">3G</xref>): inner lobe lacking, covered with thin setae.</p><p>Maxilla I (Fig. <xref ref-type="fig" rid="F3">3H, K</xref>): outer plate with nine apical spines, including simple (naked) spines, and spines bearing one, two or multiple dentitions; left palp biarticulate, distal article with eight stiff setae. Distal article of right palp with five stout spines and two setae.</p><p>Maxilla II (Fig. <xref ref-type="fig" rid="F3">3I</xref>): inner plate with plumose and four simple setae medially, nine simple setae apically; outer plate with 12 simple setae apically.</p><p>Maxilliped (Fig. <xref ref-type="fig" rid="F3">3J</xref>): inner plate with nine plumose setae apically; outer plate with spines and setae; palp with four articles, terminal article hooked.</p><fig id="F3" position="float" orientation="portrait"><label>Figure 3.</label><caption><p><italic><tp:taxon-name><tp:taxon-name-part taxon-name-part-type="genus" reg="Sarothrogammarus">Sarothrogammarus</tp:taxon-name-part><tp:taxon-name-part taxon-name-part-type="species" reg="yiiruae">yiiruae</tp:taxon-name-part></tp:taxon-name></italic> sp. nov. male holotype, from Xinjiang, China. <bold>A</bold> Head <bold>B</bold> antenna I <bold>C</bold> antenna II <bold>D</bold> upper lip <bold>E</bold> right mandible <bold>F</bold> incisor of left mandible <bold>G</bold> lower lip <bold>H</bold> maxilla I <bold>I</bold> maxilla II <bold>J</bold> maxilliped <bold>K</bold> right palp of maxilla I.</p></caption><graphic xmlns:xlink="http://www.w3.org/1999/xlink" xlink:href="zookeys-861-015-g003.jpg" position="float" orientation="portrait" xlink:type="simple" id="oo_315181.jpg"/></fig><p><bold><italic>Pereon.</italic></bold> Gnathopod I (Fig. <xref ref-type="fig" rid="F4">4A, B</xref>): coxal plate with two setae on anterior margin, one seta on lower margin; basis sub-linear, with two long setae on anterior margin, 13 unequal setae on posterior margin; merus with eight long setae on posterior margin; <!--PageBreak -->carpus with five long setae on posterior margin, tapered distolateral lobe; propodus 1.78 times as long as wide, palmar margin crenellated only in its proximal (angular) part, with 13 setae and defined by three stout spines; dactylus reaching approx. 68% length of propodus, posterior margin arc-shaped, with one seta.</p><p>Gnathopod II (Fig. <xref ref-type="fig" rid="F4">4C, D</xref>): coxal plate with three setae on anterior margin, one seta on lower margin; basis with one long seta and six setae on anterior margin, posterior margin with a row of long setae; merus with two long setae and two short setae on posterior margin; carpus with long setae on posterior margin; propodus 1.8 times as long as wide, palmar margin crenellated only in its proximal (angular) part, with one stout spine and 12 setae, posterior margin with a row of setae extending on proximolateral margin; dactylus reaching approx. 71% length of propodus.</p><fig id="F4" position="float" orientation="portrait"><label>Figure 4.</label><caption><p><italic><tp:taxon-name><tp:taxon-name-part taxon-name-part-type="genus" reg="Sarothrogammarus">Sarothrogammarus</tp:taxon-name-part><tp:taxon-name-part taxon-name-part-type="species" reg="yiiruae">yiiruae</tp:taxon-name-part></tp:taxon-name></italic> sp. nov. male holotype, from Xinjiang, China. <bold>A</bold> Gnathopod I <bold>B</bold> propodus of gnathopod I <bold>C</bold> gnathopod II <bold>D</bold> propodus of gnathopod II.</p></caption><graphic xmlns:xlink="http://www.w3.org/1999/xlink" xlink:href="zookeys-861-015-g004.jpg" position="float" orientation="portrait" xlink:type="simple" id="oo_315182.jpg"/></fig><p>Pereopods III–IV (Fig. <xref ref-type="fig" rid="F5">5A, B, O, P</xref>): similar to each other, pereopod III slightly longer than pereopod IV. Coxal plate III with three setae on anterior margin; coxal plate IV weakly concave, with two setae on anterior margin, one seta on posterior margin and three distal setae; bases sub-linear, bearing unequal spines on both margins; merus to carpus with spines but without long setae on both margins; dactyli with one seta at hinge of unguis.</p><p>Pereopods V–VII (Fig. <xref ref-type="fig" rid="F5">5C–E, Q–S</xref>): similar in shape, pereopod V shorter than pereopods VI and VII. Coxal plates V–VII small, without any spine and setae on both <!--PageBreak --><!--PageBreak -->margins; bases narrow, with spines on anterior and posterior margins; dactyli with one seta at hinge of unguis.</p><p>Coxal gills present on gnathopod II and pereopods III–VI.</p><!--PageBreak --><!--PageBreak --><p><bold><italic>Pleon.</italic></bold> Epimeral plates (Fig. <xref ref-type="fig" rid="F5">5K–M</xref>): plate I ventrally rounded, with one seta on posterior margin; plate II posterior corner blunt, with two setae on ventral margin and two setae on posterior margin; plate III with three setae on ventral margin and one seta on posterior margin.</p><!--PageBreak --><p>Pleopods I–III (Fig. <xref ref-type="fig" rid="F5">5F</xref>): similar to each other. Both rami subequal, with plumose setae.</p><p><bold><italic>Urosome.</italic></bold> Urosomites I–III (Fig. <xref ref-type="fig" rid="F5">5N</xref>): with one, two, and one seta on dorsodistal margins, respectively.</p><p>Uropod I (Fig. <xref ref-type="fig" rid="F5">5G</xref>): normal, without basofacial spine; inner ramus slightly shorter than outer ramus, bearing one spine on inner margin; outer ramus with one spine on inner margin; both rami with five terminal spines. Uropod II (Fig. <xref ref-type="fig" rid="F5">5H</xref>): smaller than <!--PageBreak --><!--PageBreak -->uropod I, peduncle with one spine on inner and outer margins, respectively; inner ramus with one spine on outer margin; outer ramus with one spine on outer margin; both rami with four terminal spines. Uropod III (Fig. <xref ref-type="fig" rid="F5">5I</xref>): longer than uropods I and II, peduncle about 1/3 the length of outer ramus, with one spine on anterior margin, three spines on posterior margin and three spines on distal margin; inner ramus reduced, scale-like, with one spine on distal margin; outer ramus with two articles, first article with four groups of spines on both margins, second article distinct.</p><p>Telson (Fig. <xref ref-type="fig" rid="F5">5J</xref>): deeply cleft, each lobe with two distal spines accompanied by setae.</p><fig id="F5" position="float" orientation="portrait"><label>Figure 5.</label><caption><p><italic><tp:taxon-name><tp:taxon-name-part taxon-name-part-type="genus" reg="Sarothrogammarus">Sarothrogammarus</tp:taxon-name-part><tp:taxon-name-part taxon-name-part-type="species" reg="yiiruae">yiiruae</tp:taxon-name-part></tp:taxon-name></italic> sp. nov. male holotype, from Xinjiang, China. <bold>A</bold> Pereopod III <bold>B</bold> pereopod IV <bold>C</bold> pereopod V <bold>D</bold> pereopod VI <bold>E</bold> pereopod VII <bold>F</bold> pleopod I <bold>G</bold> uropod I <bold>H</bold> uropod II <bold>I</bold> uropod III <bold>J</bold> telson <bold>K</bold> epimeral plate I <bold>L</bold> epimeral plate II <bold>M</bold> epimeral plate III <bold>N</bold> urosomites (dorsal view) <bold>O</bold> dactylus of pereopod III <bold>P</bold> dactylus of pereopod IV <bold>Q</bold> dactylus of pereopod V <bold>R</bold> dactylus of pereopod VI <bold>S</bold> dactylus of pereopod VII.</p></caption><graphic xmlns:xlink="http://www.w3.org/1999/xlink" xlink:href="zookeys-861-015-g005.jpg" position="float" orientation="portrait" xlink:type="simple" id="oo_315183.jpg"/></fig></tp:treatment-sec><tp:treatment-sec sec-type="description" id="SECID0EFSAE"><title>Description of paratype female</title><p>(<named-content xmlns:xlink="http://www.w3.org/1999/xlink" content-type="dwc:institutional_code" xlink:type="simple">IZCAS</named-content>-I-A1636-2), 7.0 mm.</p><p><bold><italic>Head.</italic></bold> Antennae and mouthparts (Fig. <xref ref-type="fig" rid="F6">6A–I</xref>) similar to those of male.</p><fig id="F6" position="float" orientation="portrait"><label>Figure 6.</label><caption><p><italic><tp:taxon-name><tp:taxon-name-part taxon-name-part-type="genus" reg="Sarothrogammarus">Sarothrogammarus</tp:taxon-name-part><tp:taxon-name-part taxon-name-part-type="species" reg="yiiruae">yiiruae</tp:taxon-name-part></tp:taxon-name></italic> sp. nov. female paratype, from Xinjiang, China. <bold>A</bold> Head <bold>B</bold> antenna I <bold>C</bold> antenna II <bold>D</bold> upper lip <bold>E</bold> right mandible <bold>F</bold> maxilla I <bold>G</bold> maxilla II <bold>H</bold> lower lip <bold>I</bold> maxilliped.</p></caption><graphic xmlns:xlink="http://www.w3.org/1999/xlink" xlink:href="zookeys-861-015-g006.jpg" position="float" orientation="portrait" xlink:type="simple" id="oo_315184.jpg"/></fig><p><bold><italic>Pereon.</italic></bold> Gnathopod I (Fig. <xref ref-type="fig" rid="F7">7A, B</xref>): Coxal plate with three setae on anterior margin, one seta on distal margin; basis sub-linear; carpus with tapered projection; propodus 1.53 times as long as wide, palmar margin crenellated only in its proximal (angular) part, with four stout spines and 16 setae, posterior margin with a row of setae extending on proximolateral margin; dactylus reaching approx. 68% length of propodus.</p><p>Gnathopod II (Fig. <xref ref-type="fig" rid="F7">7C, D</xref>): Coxal plate with four setae on anterior margin and one distal seta; propodus 1.56 times as long as wide, palmar margin crenellated only in its proximal (angular) part, with two stout spines and 14 setae, posterior margin with a row of setae extending on proximolateral margin; dactylus reaching approx. 67% length of propodus, with one seta on posterior margin.</p><fig id="F7" position="float" orientation="portrait"><label>Figure 7.</label><caption><p><italic><tp:taxon-name><tp:taxon-name-part taxon-name-part-type="genus" reg="Sarothrogammarus">Sarothrogammarus</tp:taxon-name-part><tp:taxon-name-part taxon-name-part-type="species" reg="yiiruae">yiiruae</tp:taxon-name-part></tp:taxon-name></italic> sp. nov. female paratype, from Xinjiang, China. <bold>A</bold> Gnathopod I <bold>B</bold> propodus of gnathopod I <bold>C</bold> gnathopod II <bold>D</bold> propodus of gnathopod II.</p></caption><graphic xmlns:xlink="http://www.w3.org/1999/xlink" xlink:href="zookeys-861-015-g007.jpg" position="float" orientation="portrait" xlink:type="simple" id="oo_315185.jpg"/></fig><p><bold><italic>Pleon.</italic></bold> Epimeral plates I–III (Fig. <xref ref-type="fig" rid="F8">8K–M</xref>): plates I–III with no, one and two setae on ventral margins, respectively.</p><p><bold><italic>Urosome.</italic></bold> Uropod I (Fig. <xref ref-type="fig" rid="F8">8G</xref>): normal, without basofacial spine; inner ramus with one spine on inner margin; both rami with five terminal spines. Uropod II (Fig. <xref ref-type="fig" rid="F8">8H</xref>): peduncle with one spine on inner and outer margins, respectively; both rami with four terminal spines. Uropod III (Fig. <xref ref-type="fig" rid="F8">8I</xref>): peduncle shorter than outer ramus; inner ramus reduced, scale-like, with one spine on distal margin; outer ramus with two articles, first article with two groups of spines on both margins, second article distinct.</p><fig id="F8" position="float" orientation="portrait"><label>Figure 8.</label><caption><p><italic><tp:taxon-name><tp:taxon-name-part taxon-name-part-type="genus" reg="Sarothrogammarus">Sarothrogammarus</tp:taxon-name-part><tp:taxon-name-part taxon-name-part-type="species" reg="yiiruae">yiiruae</tp:taxon-name-part></tp:taxon-name></italic> sp. nov. female paratype, from Xinjiang, China. <bold>A</bold> Pereopod III <bold>B</bold> pereopod IV <bold>C</bold> pereopod V <bold>D</bold> pereopod VI <bold>E</bold> pereopod VII <bold>F</bold> pleopod I <bold>G</bold> uropod I <bold>H</bold> uropod II <bold>I</bold> uropod III <bold>J</bold> telson <bold>K</bold> epimeral plate I <bold>L</bold> epimeral plate II <bold>M</bold> epimeral plate III <bold>N</bold> urosomites (dorsal view) <bold>O</bold> dactylus of pereopod III <bold>P</bold> dactylus of pereopod IV <bold>Q</bold> dactylus of pereopod V <bold>R</bold> dactylus of pereopod VI.</p></caption><graphic xmlns:xlink="http://www.w3.org/1999/xlink" xlink:href="zookeys-861-015-g008.jpg" position="float" orientation="portrait" xlink:type="simple" id="oo_315186.jpg"/></fig></tp:treatment-sec><tp:treatment-sec sec-type="etymology" id="SECID0EQYAE"><title>Etymology.</title><p>The specific name is named in honor of Ms Menghe Yiiru, lovely daughter of the collector Meng Kaibayier, for their kind support of <tp:taxon-name><tp:taxon-name-part taxon-name-part-type="order">Amphipoda</tp:taxon-name-part></tp:taxon-name> research in Xinjiang; noun (name) in genitive case.</p></tp:treatment-sec><tp:treatment-sec sec-type="habitat" id="SECID0E2YAE"><title>Habitat.</title><p>This species was collected from a stream, rising in snow-capped mountains.</p></tp:treatment-sec><tp:treatment-sec sec-type="remarks" id="SECID0EAZAE"><title>Remarks.</title><p>The new species is assigned to the genus <italic><tp:taxon-name><tp:taxon-name-part taxon-name-part-type="genus" reg="Sarothrogammarus">Sarothrogammarus</tp:taxon-name-part></tp:taxon-name></italic> according to the scale-like inner ramus of uropod III and the narrow bases of pereopods V–VII. It is not a member of the genus <italic><tp:taxon-name><tp:taxon-name-part taxon-name-part-type="genus" reg="Comatogammarus">Comatogammarus</tp:taxon-name-part></tp:taxon-name></italic> because pereopod V lacks filtrative setae. It is not assigned to the genus <italic><tp:taxon-name><tp:taxon-name-part taxon-name-part-type="genus" reg="Barnardiorum">Barnardiorum</tp:taxon-name-part></tp:taxon-name></italic> because the second article of the outer ramus in uropod III is distinct rather than vestigial.</p><p><italic><tp:taxon-name><tp:taxon-name-part taxon-name-part-type="genus" reg="Sarothrogammarus">Sarothrogammarus</tp:taxon-name-part><tp:taxon-name-part taxon-name-part-type="species" reg="yiiruae">yiiruae</tp:taxon-name-part></tp:taxon-name></italic> sp. nov. is most similar to <italic><tp:taxon-name><tp:taxon-name-part taxon-name-part-type="genus" reg="Sarothrogammarus">S.</tp:taxon-name-part><tp:taxon-name-part taxon-name-part-type="species" reg="trichiatus">trichiatus</tp:taxon-name-part></tp:taxon-name></italic> Stock, 1971 in having urosomites I–III with setae on the dorsal margin and the shape of uropods I and II. <italic><tp:taxon-name><tp:taxon-name-part taxon-name-part-type="genus" reg="Sarothrogammarus">Sarothrogammarus</tp:taxon-name-part><tp:taxon-name-part taxon-name-part-type="species" reg="yiiruae">yiiruae</tp:taxon-name-part></tp:taxon-name></italic> sp. nov. differs from <italic><tp:taxon-name><tp:taxon-name-part taxon-name-part-type="genus" reg="Sarothrogammarus">S.</tp:taxon-name-part><tp:taxon-name-part taxon-name-part-type="species" reg="trichiatus">trichiatus</tp:taxon-name-part></tp:taxon-name></italic> (character states for <italic><tp:taxon-name><tp:taxon-name-part taxon-name-part-type="genus" reg="Sarothrogammarus">S.</tp:taxon-name-part><tp:taxon-name-part taxon-name-part-type="species" reg="trichiatus">trichiatus</tp:taxon-name-part></tp:taxon-name></italic> in parentheses) in the following: the absence of eyes (the presence of eyes); gnathopod II without mid-palmar spine (with mid-palmar spine); pereopod III without filtrative long setae on merus and carpus (pereopod III with filtrative setae); second <!--PageBreak -->article of outer ramus in uropod III distinct, longer than adjacent spines (rudimentary, shorter than adjacent spines). The comparison between the species of sarothrogammarids from the Pamir region is presented in the following key.</p><p>We downloaded <abbrev xmlns:xlink="http://www.w3.org/1999/xlink" xlink:title="cytochrome oxidase subunit" id="ABBRID0EY2AE" xlink:type="simple">COI</abbrev> and 28S sequences of sarothrogammarids from Pamir (<xref ref-type="bibr" rid="B5">Hou et al. 2014</xref>), including <italic><tp:taxon-name><tp:taxon-name-part taxon-name-part-type="genus" reg="Comatogammarus">Comatogammarus</tp:taxon-name-part><tp:taxon-name-part taxon-name-part-type="species" reg="ferghanensis">ferghanensis</tp:taxon-name-part></tp:taxon-name></italic> (voucher number SLOCHN266), <italic><tp:taxon-name><tp:taxon-name-part taxon-name-part-type="genus" reg="Barnardiorum">Barnardiorum</tp:taxon-name-part><tp:taxon-name-part taxon-name-part-type="species" reg="shadini">shadini</tp:taxon-name-part></tp:taxon-name></italic> (voucher number SLOCHN263), and <italic><tp:taxon-name><tp:taxon-name-part taxon-name-part-type="genus" reg="Barnardiorum">Barnardiorum</tp:taxon-name-part></tp:taxon-name></italic> sp. (voucher numbers SLOCHN265, 264, 267). Molecular analyses showed high interspecific divergence (Tables <xref ref-type="table" rid="T1">1</xref>, <xref ref-type="table" rid="T2">2</xref>). The uncorrected distances between <italic><tp:taxon-name><tp:taxon-name-part taxon-name-part-type="genus" reg="Sarothrogammarus">S.</tp:taxon-name-part><tp:taxon-name-part taxon-name-part-type="species" reg="yiiruae">yiiruae</tp:taxon-name-part></tp:taxon-name></italic> sp. nov. and its congeners are higher than 20% for <abbrev xmlns:xlink="http://www.w3.org/1999/xlink" xlink:title="cytochrome oxidase subunit" id="ABBRID0EU4AE" xlink:type="simple">COI</abbrev>, which is larger than the accepted threshold (16%) for crustacean species delimitation (<xref ref-type="bibr" rid="B11">Lefébure et al. 2006</xref>). The genetic distances between the new species and its congeners are 3.5–4.4% for 28S, which is comparable to interspecific differentiation for amphipods (<xref ref-type="bibr" rid="B5">Hou et al. 2014</xref>). Therefore, morphological and molecular data support <italic><tp:taxon-name><tp:taxon-name-part taxon-name-part-type="genus" reg="Sarothrogammarus">S.</tp:taxon-name-part><tp:taxon-name-part taxon-name-part-type="species" reg="yiiruae">yiiruae</tp:taxon-name-part></tp:taxon-name></italic> sp. nov. being a new species.</p></tp:treatment-sec><tp:treatment-sec><!--Section generated to contain objects referenced in tp:taxon-treatment.--><table-wrap id="T1" position="float" orientation="portrait"><label>Table 1.</label><caption><p>GenBank accession numbers and uncorrected pairwise distances of the <abbrev xmlns:xlink="http://www.w3.org/1999/xlink" xlink:title="cytochrome oxidase subunit" id="ABBRID0ECGAC" xlink:type="simple">COI</abbrev> partial sequences between species in this text.</p></caption><table id="TID0EQWAE" rules="all"><tbody><tr><th rowspan="1" colspan="1"/><th rowspan="1" colspan="1">Species</th><th rowspan="1" colspan="1">Genbank accession number</th><th rowspan="1" colspan="1">1</th><th rowspan="1" colspan="1">2</th><th rowspan="1" colspan="1">3</th><th rowspan="1" colspan="1">4</th></tr><tr><td rowspan="1" colspan="1">1</td><td rowspan="1" colspan="1">
                  <italic><tp:taxon-name>
                      <tp:taxon-name-part taxon-name-part-type="genus" reg="Comatogammarus">Comatogammarus</tp:taxon-name-part>
                      <tp:taxon-name-part taxon-name-part-type="species" reg="ferghanensis">ferghanensis</tp:taxon-name-part>
                    </tp:taxon-name></italic>
                </td><td rowspan="1" colspan="1">
                  <ext-link xmlns:xlink="http://www.w3.org/1999/xlink" ext-link-type="gen" xlink:href="JF965996" xlink:type="simple">JF965996</ext-link>
                </td><td rowspan="1" colspan="1">–</td><td rowspan="1" colspan="1"/><td rowspan="1" colspan="1"/><td rowspan="1" colspan="1"/></tr><tr><td rowspan="1" colspan="1">2</td><td rowspan="1" colspan="1">
                  <italic><tp:taxon-name>
                      <tp:taxon-name-part taxon-name-part-type="genus" reg="Barnardiorum">Barnardiorum</tp:taxon-name-part>
                      <tp:taxon-name-part taxon-name-part-type="species" reg="shadini">shadini</tp:taxon-name-part>
                    </tp:taxon-name></italic>
                </td><td rowspan="1" colspan="1">
                  <ext-link xmlns:xlink="http://www.w3.org/1999/xlink" ext-link-type="gen" xlink:href="JF965994" xlink:type="simple">JF965994</ext-link>
                </td><td rowspan="1" colspan="1">0.1853</td><td rowspan="1" colspan="1">–</td><td rowspan="1" colspan="1"/><td rowspan="1" colspan="1"/></tr><tr><td rowspan="1" colspan="1">3</td><td rowspan="1" colspan="1"><italic><tp:taxon-name><tp:taxon-name-part taxon-name-part-type="genus" reg="Barnardiorum">Barnardiorum</tp:taxon-name-part></tp:taxon-name></italic> sp.</td><td rowspan="1" colspan="1">
                  <ext-link xmlns:xlink="http://www.w3.org/1999/xlink" ext-link-type="gen" xlink:href="JF965995" xlink:type="simple">JF965995</ext-link>
                </td><td rowspan="1" colspan="1">0.1654</td><td rowspan="1" colspan="1">0.1838</td><td rowspan="1" colspan="1">–</td><td rowspan="1" colspan="1"/></tr><tr><td rowspan="1" colspan="1">4</td><td rowspan="1" colspan="1"><italic><tp:taxon-name><tp:taxon-name-part taxon-name-part-type="genus" reg="Sarothrogammarus">Sarothrogammarus</tp:taxon-name-part><tp:taxon-name-part taxon-name-part-type="species" reg="yiiruae">yiiruae</tp:taxon-name-part></tp:taxon-name></italic> sp. nov.</td><td rowspan="1" colspan="1">
                  <ext-link xmlns:xlink="http://www.w3.org/1999/xlink" ext-link-type="gen" xlink:href="MK770173" xlink:type="simple">MK770173</ext-link>
                </td><td rowspan="1" colspan="1">0.2009</td><td rowspan="1" colspan="1">0.2224</td><td rowspan="1" colspan="1">0.2193</td><td rowspan="1" colspan="1">–</td></tr></tbody></table></table-wrap><table-wrap id="T2" position="float" orientation="portrait"><label>Table 2.</label><caption><p>GenBank accession numbers and uncorrected pairwise distances of the 28S partial sequences between species in this text.</p></caption><table id="TID0EX3AE" rules="all"><tbody><tr><th rowspan="1" colspan="1"/><th rowspan="1" colspan="1">Species</th><th rowspan="1" colspan="1">Genbank accession number</th><th rowspan="1" colspan="1">1</th><th rowspan="1" colspan="1">2</th><th rowspan="1" colspan="1">3</th><th rowspan="1" colspan="1">4</th></tr><tr><td rowspan="1" colspan="1">1</td><td rowspan="1" colspan="1">
                  <italic><tp:taxon-name>
                      <tp:taxon-name-part taxon-name-part-type="genus" reg="Comatogammarus">Comatogammarus</tp:taxon-name-part>
                      <tp:taxon-name-part taxon-name-part-type="species" reg="ferghanensis">ferghanensis</tp:taxon-name-part>
                    </tp:taxon-name></italic>
                </td><td rowspan="1" colspan="1">
                  <ext-link xmlns:xlink="http://www.w3.org/1999/xlink" ext-link-type="gen" xlink:href="JF965828" xlink:type="simple">JF965828</ext-link>
                </td><td rowspan="1" colspan="1">–</td><td rowspan="1" colspan="1"/><td rowspan="1" colspan="1"/><td rowspan="1" colspan="1"/></tr><tr><td rowspan="1" colspan="1">2</td><td rowspan="1" colspan="1">
                  <italic><tp:taxon-name>
                      <tp:taxon-name-part taxon-name-part-type="genus" reg="Barnardiorum">Barnardiorum</tp:taxon-name-part>
                      <tp:taxon-name-part taxon-name-part-type="species" reg="shadini">shadini</tp:taxon-name-part>
                    </tp:taxon-name></italic>
                </td><td rowspan="1" colspan="1">
                  <ext-link xmlns:xlink="http://www.w3.org/1999/xlink" ext-link-type="gen" xlink:href="JF965826" xlink:type="simple">JF965826</ext-link>
                </td><td rowspan="1" colspan="1">0.0369</td><td rowspan="1" colspan="1">–</td><td rowspan="1" colspan="1"/><td rowspan="1" colspan="1"/></tr><tr><td rowspan="1" colspan="1">3</td><td rowspan="1" colspan="1"><italic><tp:taxon-name><tp:taxon-name-part taxon-name-part-type="genus" reg="Barnardiorum">Barnardiorum</tp:taxon-name-part></tp:taxon-name></italic> sp.</td><td rowspan="1" colspan="1">
                  <ext-link xmlns:xlink="http://www.w3.org/1999/xlink" ext-link-type="gen" xlink:href="JF965827" xlink:type="simple">JF965827</ext-link>
                </td><td rowspan="1" colspan="1">0.0497</td><td rowspan="1" colspan="1">0.0466</td><td rowspan="1" colspan="1">–</td><td rowspan="1" colspan="1"/></tr><tr><td rowspan="1" colspan="1">4</td><td rowspan="1" colspan="1"><italic><tp:taxon-name><tp:taxon-name-part taxon-name-part-type="genus" reg="Sarothrogammarus">Sarothrogammarus</tp:taxon-name-part><tp:taxon-name-part taxon-name-part-type="species" reg="yiiruae">yiiruae</tp:taxon-name-part></tp:taxon-name></italic> sp. nov.</td><td rowspan="1" colspan="1">
                  <ext-link xmlns:xlink="http://www.w3.org/1999/xlink" ext-link-type="gen" xlink:href="MK770174" xlink:type="simple">MK770174</ext-link>
                </td><td rowspan="1" colspan="1">0.0347</td><td rowspan="1" colspan="1">0.0395</td><td rowspan="1" colspan="1">0.0436</td><td rowspan="1" colspan="1">–</td></tr></tbody></table></table-wrap></tp:treatment-sec><ref-list><ref id="B5"><mixed-citation xmlns:xlink="http://www.w3.org/1999/xlink" xlink:type="simple"><person-group><name name-style="western"><surname>Hou</surname><given-names>Z</given-names></name><name name-style="western"><surname>Sket</surname><given-names>B</given-names></name><name name-style="western"><surname>Li</surname><given-names>S</given-names></name></person-group> (<year>2014</year>) <article-title>Phylogenetic analyses of <tp:taxon-name><tp:taxon-name-part taxon-name-part-type="family">Gammaridae</tp:taxon-name-part></tp:taxon-name> crustacean reveal different diversification patterns among sister lineages in the Tethyan region.</article-title><source>Cladistics</source><volume>30</volume>: <fpage>352</fpage>–<lpage>365</lpage>. <ext-link xlink:type="simple" ext-link-type="doi" xlink:href="10.1111/cla.12055">https://doi.org/10.1111/cla.12055</ext-link></mixed-citation></ref><ref id="B11"><mixed-citation xmlns:xlink="http://www.w3.org/1999/xlink" xlink:type="simple"><person-group><name name-style="western"><surname>Lefébure</surname><given-names>T</given-names></name><name name-style="western"><surname>Douady</surname><given-names>CJ</given-names></name><name name-style="western"><surname>Gouy</surname><given-names>M</given-names></name><name name-style="western"><surname>Gibert</surname><given-names>J</given-names></name></person-group> (<year>2006</year>) <article-title>Relationship between morphological taxonomy and molecular divergence within <tp:taxon-name><tp:taxon-name-part taxon-name-part-type="subphylum">Crustacea</tp:taxon-name-part></tp:taxon-name>: proposal of a molecular threshold to help species delimitation.</article-title><source>Molecular Phylogenetics and Evolution</source><volume>40</volume>: <fpage>435</fpage>–<lpage>447</lpage>. <ext-link xlink:type="simple" ext-link-type="doi" xlink:href="10.1016/j.ympev.2006.03.014">https://doi.org/10.1016/j.ympev.2006.03.014</ext-link></mixed-citation></ref></ref-list></tp:taxon-treatment>
